# Supplementary material for: Establishing a molecular toolbox of lineage-specific real-time RT-PCR assays for the characterization of foot-and-mouth disease viruses circulating in Asia
Source: Front Vet Sci. 2023 Nov 30;10:1271690. doi: 10.3389/fvets.2023.1271690 (PMC10720594; doi:10.3389/fvets.2023.1271690)
Supplement: Supplementary Table 1 — Sample details, including topotype/lineage, species, sample matrix, and GenBank accession numbers. Sample matrices include original epithelium suspension (OS) or virus isolates. Isolates were propagated in various cell lines, including primary bovine thyroid cells (BYT), a fetal porcine kidney cell line (LFBK), a bovine vial diarrhea virus-free porcine kidney cell line (WRL-LFBK), a porcine kidney cell line (IB-RS2, abbreviated as RS), and baby hamster kidney fibroblasts (BHK) [R and B cells are unknown/as reported by the sender], followed by the number of passages within those cells. [file Table_1.xlsx]

## Sheet: Supplementy table
WRL ID	Topotype/lineage	GenBank accession number	Country	Species	Matrix	O/PanAsia-PanAsia-2	O/Ind-2001	O/Mya-98	O/CATHAY	A/G-VII	A/Iran-05	A/Sea-97	Asia1	3D
O/MOG/12/2017	O/ME-SA/PanAsia		Mongolia	Cattle	OS	19.4877	UD	UD	UD	UD	UD	UD	UD	15.424
O/VIT/22/2012	O/ME-SA/PanAsia		Vietnam	Pig	OS	17.1256	UD	UD	UD	UD	UD	UD	UD	17.5062
O/VIT/17/2018	O/ME-SA/PanAsia		Vietnam	Pig	LFBK1 RS1	UD	UD	26.9032	UD	UD	UD	UD	UD	22.1929
O/AFG/34/2017	O/ME-SA/PanAsia 2/ANT-10	MT443044	Afghanistan	Cattle	OS	18.9932	28.4559	UD	UD	UD	UD	UD	UD	20.4918
O/IRN/2/2010	O/ME-SA/PanAsia 2/ANT-10	MT443197	Iran	Sheep	OS	13.5763	24.7374	UD	UD	UD	UD	UD	UD	13.7295
O/IRN/114/2010	O/ME-SA/PanAsia 2/ANT-10	MT443278	Iran	Sheep	OS	18.175	UD	UD	UD	UD	UD	UD	UD	20.3853
O/IRN/7/2015	O/ME-SA/PanAsia 2/FAR-09	MT443385	Iran	Cattle	OS	17.6725	34.4979	UD	UD	UD	UD	UD	UD	20.0733
O/TUR/27/2014	O/ME-SA/PanAsia 2/FAR-09	MT443880	Turkey	Cattle	BTY2 BHK1	23.1351	UD	UD	UD	UD	UD	UD	UD	19.8327
O/IRN/6/2015	O/ME-SA/PanAsia 2/QOM-15	MN276044	Iran	Cattle	OS	17.0782	UD	UD	UD	UD	UD	UD	UD	19.5211
O/BHU/22/2017	O/ME-SA/Ind-2001d		Bhutan	Bovine	OS	UD	21.8599	UD	UD	UD	UD	UD	UD	21.4555
O/SRL/11/2014	O/ME-SA/Ind-2001d	MF947482	Sri Lanka	Pig	OS	UD	26.9701	UD	UD	UD	UD	UD	UD	33.7288
O/SRL/4/2016	O/ME-SA/Ind-2001d		Sri Lanka	Cattle	OS	UD	21.4114	UD	UD	UD	UD	UD	UD	26.4754
O/SRL/2/2018	O/ME-SA/Ind-2001d		Sri Lanka	Cattle	BTY1	UD	18.6847	UD	UD	UD	UD	UD	UD	21.4327
O/MAY/2/2018	O/ME-SA/Ind-2001e		Malaysia	Cattle	BTY1	23.3094	22.1229	UD	UD	UD	UD	UD	UD	20.7012
O/MOG/15/2017	O/ME-SA/Ind-2001e		Mongolia	Cattle	OS	17.8708	15.2647	UD	UD	UD	UD	UD	UD	17.1849
O/MOG/19/2018	O/ME-SA/Ind-2001e		Mongolia	Sheep	OS	UD	26.6476	UD	UD	UD	UD	UD	UD	29.2893
O/SAU/9/2018	O/ME-SA/Ind-2001e		Saudi Arabia	Cattle	OS	17.2641	18.0421	UD	UD	UD	UD	UD	UD	13.7275
O/SKR/5/2019	O/ME-SA/Ind-2001e		South Korea	Cattle	BTY1	14.7535	12.6598	UD	UD	UD	UD	UD	UD	15.0981
O/SRL/5/2017	O/ME-SA/Ind-2001e		Sri Lanka	Cattle	OS	UD	23.2654	UD	UD	UD	UD	UD	UD	22.3298
O/HKN/6/2010	O/SEA/Mya-98	JQ070302	Hong Kong	Pig	OS	UD	UD	28.5341	UD	UD	UD	UD	UD	23.6398
O/HKN/7/2010	O/SEA/Mya-98	JQ070303	Hong Kong	Pig	OS	UD	UD	20.8136	UD	UD	UD	UD	UD	19.6774
O/HKN/10/2010	O/SEA/Mya-98		Hong Kong	Pig	OS	UD	UD	25.6382	UD	UD	UD	UD	UD	25.2248
O/HKN/13/2010	O/SEA/Mya-98		Hong Kong	Pig	OS	UD	UD	25.8915	UD	UD	UD	UD	UD	23.5062
O/HKN/14/2010	O/SEA/Mya-98		Hong Kong	Pig	OS	UD	UD	29.1892	UD	UD	UD	UD	UD	29.0101
O/HKN/20/2010	O/SEA/Mya-98	HM229661	Hong Kong	Pig	OS	UD	UD	24.2346	UD	UD	UD	UD	UD	22.9145
O/HKN/1/2011	O/SEA/Mya-98	JQ070306	Hong Kong	Pig	OS	UD	UD	27.0257	UD	UD	UD	UD	UD	27.7461
O/MAY/9/2016	O/SEA/Mya-98		Malaysia	Cattle	OS	UD	UD	26.5314	UD	UD	UD	UD	UD	26.0409
O/MAY/10/2016	O/SEA/Mya-98		Malaysia	Cattle	OS	UD	UD	26.6307	UD	UD	UD	UD	UD	25.5512
O/MAY/12/2016	O/SEA/Mya-98		Malaysia	Cattle	BTY1	UD	UD	24.0114	UD	UD	UD	UD	UD	22.7812
O/MOG/7/2018	O/SEA/Mya-98		Mongolia	Cattle	OS	UD	UD	24.0497	UD	UD	UD	UD	UD	26.9746
O/MOG/25/2018	O/SEA/Mya-98		Mongolia	Cattle	OS	UD	30.7794	28.276	UD	UD	UD	UD	UD	24.4237
O/MYA/1/2015	O/SEA/Mya-98		Myanmar	Cattle	R3 BTY1	19.2986	UD	17.4544	UD	UD	UD	UD	UD	15.2411
O/VIT/47/2018	O/SEA/Mya-98		Vietnam	Pig	LFBK2 WRL-LFBK1	UD	UD	25.1381	UD	UD	UD	UD	UD	14.8744
O/VIT/31/2019	O/SEA/Mya-98		Vietnam	Cattle	BTY2	UD	UD	34.0207	UD	UD	UD	UD	UD	21.9419
O/HKN/24/2010	O/CATHAY	KM243162	Hong Kong	Pig	OS	UD	UD	UD	21.8803	UD	UD	UD	UD	20.9493
O/HKN/5/2011	O/CATHAY	KM243167	Hong Kong	Pig	OS	UD	UD	UD	20.2061	UD	UD	UD	UD	23.3294
O/HKN/8/2014	O/CATHAY		Hong Kong	Pig	OS	UD	UD	UD	22.7116	UD	UD	UD	UD	24.1097
O/HKN/1/2015	O/CATHAY		Hong Kong	Pig	OS	UD	UD	UD	17.6043	UD	UD	UD	UD	22.3442
O/HKN/8/2015	O/CATHAY		Hong Kong	Pig	OS	UD	UD	UD	18.4293	UD	UD	UD	UD	22.8245
O/HKN/10/2015	O/CATHAY		Hong Kong	Pig	OS	UD	UD	UD	17.3521	UD	UD	UD	UD	19.7332
O/HKN/2/2016	O/CATHAY		Hong Kong	Pig	OS	UD	UD	UD	22.4144	UD	UD	UD	UD	22.2777
O/HKN/3/2016	O/CATHAY		Hong Kong	Pig	OS	UD	UD	UD	17.6384	UD	UD	UD	UD	20.4277
O/HKN/4/2016	O/CATHAY		Hong Kong	Pig	OS	UD	UD	UD	19.3251	UD	UD	UD	UD	26.6
O/HKN/6/2018	O/CATHAY		Hong Kong	Pig	OS	UD	UD	UD	23.7831	UD	UD	UD	UD	28.2615
A/BHU/27/2017	A/ASIA/G-VII		Bhutan	Cattle	BTY1	UD	UD	UD	UD	19.5873	UD	UD	UD	28.5946
A/BHU/28/2017	A/ASIA/G-VII		Bhutan	Cattle	OS	UD	UD	UD	UD	19.8479	UD	UD	UD	26.8492
A/IRN/20/2016	A/ASIA/G-VII	KY982296	Iran	Cattle	OS	UD	UD	UD	UD	21.8597	UD	UD	UD	21.7185
A/IRN/39/2016	A/ASIA/G-VII		Iran	Cattle	OS	UD	UD	UD	UD	22.0533	UD	UD	UD	23.9696
A/IRN/25/2018	A/ASIA/G-VII		Iran	Cattle	OS	UD	UD	UD	UD	16.0071	UD	UD	UD	17.2845
A/ISR/14/2017	A/ASIA/G-VII		Israel	Cattle	RS2 BTY1	UD	UD	UD	UD	15.2216	30.3644	UD	UD	13.9487
A/SAU/6/2015	A/ASIA/G-VII	KY982302	Saudi Arabia	Cattle	OS	UD	UD	UD	UD	12.9937	25.951	UD	UD	15.2857
A/SAU/20/2016	A/ASIA/G-VII	KY982313	Saudi Arabia	Cattle	OS	UD	UD	UD	UD	20.301	36.6343	UD	UD	20.5288
A/SAU/37/2016	A/ASIA/G-VII	KY982317	Saudi Arabia	Cattle	OS	UD	UD	UD	UD	22.0482	(41.78)	UD	UD	21.8781
A/TUR/12/2017	A/ASIA/G-VII		Turkey	Cattle	OS	UD	UD	UD	UD	30.4511	UD	UD	UD	20.2771
A/IRN/7/2017	A/ASIA/Iran-05/FAR-11	MT442308	Iran	Cattle	OS	UD	UD	UD	UD	UD	16.0819	UD	UD	14.489
A/AFG/74/2011	A/Asia/Iran-05/HER-10	MT442114	Afghanistan	Cattle	BTY2	UD	UD	UD	UD	UD	22.5273	UD	UD	29.5774
A/IRN/6/2016	A/ASIA/Iran-05/SIS-10	MT442304	Iran	Cattle	BTY2	UD	UD	UD	UD	UD	22.1014	UD	UD	22.7406
A/AFG/50/2017	A/ASIA/Iran-05/SIS-13	MT442138	Afghanistan	Bovine	OS	UD	UD	UD	UD	UD	26.3963	UD	UD	25.773
A/IRN/2/2017	A/ASIA/Iran-05/SIS-13	MT442306	Iran	Cattle	OS	UD	UD	UD	UD	UD	20.2683	UD	UD	18.7479
A/IRN/2/2018	A/ASIA/Iran-05/SIS-13	MT442312	Iran	Cattle	OS	UD	UD	UD	UD	UD	17.6786	UD	UD	15.5207
A/IRN/3/2018	A/ASIA/Iran-05/SIS-13	MT442313	Iran	Cattle	BTY1	UD	UD	UD	UD	UD	20.9701	UD	UD	22.2437
A/IRN/10/2018	A/ASIA/Iran-05/SIS-13	MT442317	Iran	Cattle	OS	UD	UD	UD	UD	UD	21.4599	UD	UD	20.3396
A/CAM/5/2016	A/ASIA/Sea-97		Cambodia	Unknown	B3 RS1	UD	UD	UD	UD	UD	UD	20.4399	UD	21.8006
A/LAO/2/2014	A/ASIA/Sea-97		Laos	Cattle	B4 BTY1	UD	UD	UD	UD	UD	UD	15.055	UD	21.5229
A/LAO/1/2015	A/ASIA/Sea-97		Laos	Cattle	R3B3 BTY1	UD	UD	UD	UD	UD	UD	13.7277	UD	14.1014
A/MAY/15/2014	A/ASIA/Sea-97		Malaysia	Cattle	BTY1	UD	UD	UD	UD	UD	UD	15.1441	UD	21.4018
A/MOG/4/2013	A/ASIA/Sea-97		Mongolia	Yak	BTY1	UD	UD	UD	UD	UD	UD	16.3436	UD	25.5982
A/MOG/13/2013	A/ASIA/Sea-97		Mongolia	Cattle	BTY2	UD	UD	UD	UD	27.4776	UD	UD	UD	16.4632
A/MOG/2/2016	A/ASIA/Sea-97		Mongolia	Sheep	OS	UD	UD	UD	UD	UD	UD	19.949	UD	18.3537
A/SKR/4/2018	A/ASIA/Sea-97		South Korea	Pig	BTY2	UD	UD	UD	UD	UD	UD	15.2751	UD	17.9578
A/TAI/9/2019	A/ASIA/Sea-97		Thailand	Cattle	B4 BTY1	UD	UD	UD	UD	UD	UD	21.0865	UD	16.1333
A/TAI/11/2019	A/ASIA/Sea-97		Thailand	Cattle	R2B2 BTY1	UD	UD	UD	UD	UD	UD	14.3187	UD	15.0362
A/VIT/22/2016	A/ASIA/Sea-97		Vietnam	Bovine	BTY1	UD	UD	UD	UD	UD	UD	13.9207	UD	14.2791
A/VIT/26/2016	A/ASIA/Sea-97		Vietnam	Bovine	BTY1	UD	UD	UD	UD	UD	UD	14.2181	UD	13.5875
A/VIT/25/2017	A/ASIA/Sea-97		Vietnam	Buffalo	BTY1	UD	UD	UD	UD	UD	UD	14.6188	UD	14.8316
Asia1/IRN/1/2015	Asia 1/ASIA/Sindh-08	MT442659	Iran	Cattle	OS	UD	UD	UD	UD	UD	UD	UD	17.9058	18.6175
Asia1/IRN/20/2015	Asia 1/ASIA/Sindh-08	MT442661	Iran	Cattle	OS	UD	UD	UD	UD	UD	UD	UD	20.1265	17.9182
Asia1/IRN/26/2016	Asia 1/ASIA/Sindh-08	MT442662	Iran	Cattle	BTY1	UD	UD	UD	UD	UD	UD	UD	15.2596	14.9579
Asia1/IRN/19/2018	Asia 1/ASIA/Sindh-08	MT442666	Iran	Cattle	OS	UD	UD	UD	UD	UD	UD	UD	16.3608	16.639
Asia1/IRN/1/2020	Asia 1/ASIA/Sindh-08		Iran	Bovine	OS	UD	UD	UD	UD	UD	UD	UD	18.0782	15.7252
Asia1/PAK/43/2015	Asia 1/ASIA/Sindh-08	MT442764	Pakistan	Cattle	OS	UD	UD	UD	UD	UD	UD	UD	23.2243	24.107
Asia1/PAK/10/2019	Asia 1/ASIA/Sindh-08		Pakistan	Cattle	OS	UD	UD	UD	UD	UD	UD	UD	23.1116	22.6118
Asia1/PAK/69/2019	Asia 1/ASIA/Sindh-08		Pakistan	Cattle	OS	UD	UD	UD	UD	UD	UD	UD	17.7467	17.3268
Asia1/TUR/18/2015	Asia 1/ASIA/Sindh-08	MT442813	Turkey	Cattle	OS	UD	UD	UD	UD	UD	UD	UD	16.3737	14.9442
Asia1/NEP/38/2017	Asia 1/ASIA/unnamed		Nepal	Cattle	BTY1	UD	UD	UD	UD	UD	UD	UD	22.4725	20.7998
C/KEN/1/2004	C/Africa/Ken-67		Kenya	Cattle	BTY2 BHK1	UD	UD	UD	UD	UD	UD	UD	UD	20.6677
C/NEP/35/1996	C/Asia		Nepal	Ox	BTY2 BHK1	UD	UD	UD	UD	UD	UD	UD	UD	19.1936
SAT1/KEN/8/2017	SAT1/I (NWZ)/unnamed		Kenya	Bovine	BTY1	UD	UD	UD	UD	UD	UD	UD	UD	22.6741
SAT1/NIG/3/2015	SAT1/X/unnamed		Nigeria	Bovine	OS	UD	UD	UD	UD	UD	UD	UD	UD	17.8177
SAT2/ZIM/22/2015	SAT2/II/unnamed		Zimbabwe	Cattle	OS	UD	UD	UD	UD	UD	UD	UD	UD	20.8893
SAT2/NMB/7/2015	SAT2/III/unnamed		Namibia	Bovine	OS	UD	UD	UD	UD	UD	UD	UD	UD	20.1262
SAT3/SAR/1/2006	SAT3/I (SEZ)/unnamed		South Africa	Unknown	BHK5 BTY2	UD	UD	UD	UD	UD	UD	UD	UD	22.5939
SAT3/ZAM/3/2015	SAT3/II (WZ)/unnamed		Zambia	Cattle	OS	UD	UD	UD	UD	UD	UD	UD	UD	21.975
