# Supplementary material for: Establishing a molecular toolbox of lineage-specific real-time RT-PCR assays for the characterization of foot-and-mouth disease viruses circulating in Asia
Source: Front Vet Sci. 2023 Nov 30;10:1271690. doi: 10.3389/fvets.2023.1271690 (PMC10720594; doi:10.3389/fvets.2023.1271690)
Supplement: Supplementary Table 2 — Details for the isolates used as positive controls and in the LOD experiments, including topotype/lineage, species, sample matrix, GenBank accession numbers, and lineage-specific assays. Isolates were propagated in primary bovine thyroid cells (BYT) or a fetal porcine kidney cell line (LFBK) [R and B cells are unknown/as reported by the sender], followed by the number of passages within those cells. [file Table_2.xlsx]

## Sheet: Sheet1
Use/experiment	Lineage-specific assay	WRL ID	Topotype/lineage	GenBank accession number	Country	Species	Matrix
Positive control	O/ME-SA/PanAsia-PanAsia-2	O/AFG/15/2017	O/ME-SA/PanAsia 2/ANT-10	MT443041	Afghanistan	Cattle	BTY2
	O/ME-SA/Ind-2001	O/UAE/1/2016	O/ME-SA/Ind-2001d	MG972606	United Arab Emirates	Bovine	BTY1
	O/SEA/Mya-98	O/TAI/4/2016	O/SEA/Mya-98		Thailand	Cattle	R2 BTY1
	O/CATHAY	O/HKN/11/2018	O/CATHAY		Hong Kong	Pig	LFBK1
	A/ASIA/G-VII	A/BHU/3/2017	A/ASIA/G-VII		Bhutan	Cattle	BTY1
	A/ASIA/Iran-05	A/PAK/31/2015	A/ASIA/Iran-05/FAR-11		Pakistan	Buffalo	BTY1
	A/ASIA/Sea-97	A/TAI/9/2017	A/ASIA/Sea-97		Thailand	Cattle	R2B2 BTY1
	Serotype Asia 1	Asia1/TUR/7/2015	Asia 1/ASIA/Sindh-08	MT442810	Turkey	Cattle	BTY1
	3D pan-FMDV	O/BHU/9/2018	O/ME-SA/Ind-2001e		Bhutan	Goat	BTY1
LOD	O/ME-SA/Ind-2001	O/SAU/4/2014	O/ME-SA/Ind-2001d	MG972588	Saudi Arabia	Cattle	BTY1
	O/SEA/Mya-98	O/TAI/4/2016	O/SEA/Mya-98		Thailand	Cattle	BTY1
	O/CATHAY	O/VIT/8/2016	O/CATHAY		Vietnam	Pig	RS1
	A/ASIA/Sea-97	A/TAI/9/2017	A/ASIA/Sea-97		Thailand	Cattle	R2B2 BTY1
	O/ME-SA/PanAsia-PanAsia-2	O/PAK/30/2015	O/ME-SA/PanAsia-2/QOM-15		Pakistan	Buffalo	BTY1
		O/NEP/1/2015	O/ME-SA/PanAsia-2/KAT-15	MN276045	Nepal	Cattle	BTY1
